# Supplementary material for: A Systematic Review on Cardiometabolic Risks and Perinatal Outcomes among Pregnant Women Living with HIV in the Era of Antiretroviral Therapy
Source: Viruses. 2023 Jun 26;15(7):1441. doi: 10.3390/v15071441 (PMC10385451; doi:10.3390/v15071441)
Supplement: Supplementary file 1 [file viruses-15-01441-s001.zip]

Archive with 1 entries (1 files):
- viruses-2430317-supplementary.pdf
